# Supplementary material for: Context-Specific Efficacy of Apalutamide Therapy in Preclinical Models of Pten-Deficient Prostate Cancer
Source: Cancers (Basel). 2021 Aug 6;13(16):3975. doi: 10.3390/cancers13163975 (PMC8391912; doi:10.3390/cancers13163975)
Supplement: Supplementary file 1 [file cancers-13-03975-s001.zip]

Archive with 2 entries (2 files):
- cancers-1293015_supplementary revised.pdf
- cancers-1293015_ucroppedWB_forXML.pdf
